# Supplementary material for: Thiamine May Be Beneficial for Patients With Ventilator-Associated Pneumonia in the Intensive Care Unit: A Retrospective Study Based on the MIMIC-IV Database
Source: Front Pharmacol. 2022 Jun 23;13:898566. doi: 10.3389/fphar.2022.898566 (PMC9259950; doi:10.3389/fphar.2022.898566)
Supplement: Supplementary file 3 [file Table1.XLSX]

## Sheet: Sheet1
	variance inflation factor
	ICU Mortality	Hospital Mortality
idth	1.40245	1.44521
Gender	1.30479	1.34623
Ethnicity	1.47729	1.60386
First_careunit	1.56795	1.55599
Admission_type	1.18355	1.33283
Sepsis	1.04227	1
Myocardial_infarct	1.28583	1.31648
Congestive_heart_failure	1.47361	1.56055
Hypertension	1.35821	1.4354
Cerebrovascular_disease	1.37126	1.36587
Chronic_pulmory_disease	1.28101	1.3786
Diabetes	1.48802	1.50698
Renal_disease	1.82644	1.88181
Malignt_cancer	1.29312	1.35319
Liver_disease	2.7903	2.9362
Vasopressor	1.4272	1.43403
CRRT	1.46354	1.54783
Age	1.86096	1.67064
BMI	1.2399	1.23045
APSIII	1.97063	1.96516
Heart_rate_min	1.52746	1.4342
Mbp_min	1.42064	1.50149
Spo2_min	1.27176	1.31765
Respiratory_rate_mean	1.22448	1.2605
Temperature_max	1.5332	1.52254
WBC	1.22976	1.34808
Lymphocytes	3.0031	3.36609
Neutrophils	3.20074	3.50072
Hemoglobin	1.53619	1.46531
RDW	1.9504	1.95575
Anion_Gap	2.79484	3.06439
Platelet	1.42755	1.5334
PaCO2	1.36373	1.44276
PaO2	1.22756	1.25532
INR	1.60709	1.42742
PTT	1.50088	1.44009
Urineoutput	1.45587	1.46008
Creatinine	2.387	2.50828
Glucose	1.60881	1.60467
Lactate	2.47512	2.39847
AST	2.94345	2.49228
ALT	3.01382	2.54931
Bilirubin	2.24288	2.3357
Albumin	1.4651	1.47908
